# Supplementary material for: Identification of flowering genes in strawberry, a perennial SD plant
Source: BMC Plant Biol. 2009 Sep 28;9:122. doi: 10.1186/1471-2229-9-122 (PMC2761920; doi:10.1186/1471-2229-9-122)
Supplement: Additional file 2 — Complete list of flowering time genes searched. Genes belonging to different flowering pathways are listed in separate sheets of .xls file. Homologous sequences found in Fragaria are indicated. Moreover, corresponding Rosaceae sequences were searched, if Fragaria sequence was not found. GenBank EST sequence number or Genome Database for Rosaceae contig number is given for Fragaria and Rosaceae ESTs and contigs, respectively. [file 1471-2229-9-122-S2.XLS]

## Sheet: Info
Additional file 2 – Complete list of flowering time genes searched.
Genes belonging to different flowering pathways are listed in separate sheets. Homologous sequences found in Fragaria are indicated.
Moreover, corresponding Rosaceae sequences were searched, if Fragaria sequence was not found.
GenBank EST sequence number or Genome Database for Rosaceae contig number is given for Fragaria and Rosaceae ESTs and contigs, respectively.
In addition, E-values of BLASTx searches against Arabidopsis proteins are shown.

## Sheet: Other
Gene	At locus tag	Name	Biological function	Act./Repr. +/-	Reference	Fragaria	E-value	Other Rosaceae	E-value
SVP	AT2G22540	Short vegetative phase	MADS box TF	-	Hartmann et al. 2000	VES-013-D05	5e-22
AP2	AT4G36920	Apetala 2	AP2 TF	-	Aukerman et al. 2003	VES-008-A07	9e-16
TOE1	AT2G28550	Target of eat 1	AP2-like TF	-	Aukerman et al. 2003	nf		DR990283	9e-52
TOE2	AT5G60120	Target of eat 2	AP2-like TF	-	Aukerman et al. 2003	nf		nf
HUA2	AT5G23150		RNA processing	-	Doyle et al. 2005	nf		nf
EBS	AT4G21400	Early bolting in short days	Putative chromatin remodelling factor	-	Pineiro et al. 2003	Contig 2027	1e-148
FWA	AT4G25530		Class 4 HD-ZIP TF	-	Ikeda et al. 2007	nf		nf
SMZ	AT3G54990	Schlafmutze	AP2-like TF	-	Schmid et al. 2003	nf		nf
SNZ	AT2G39250	Schnarchzapfen	AP2-like TF	-	Schmid et al. 2003	nf		nf

## Sheet: Gibberellin
Gene	At locus tag	Name	Biological function	Act./Repr. +/-	Reference	Fragaria	E-value	Other Rosaceae	E-value
GAI	AT1G14920	Gibberellic acid insensitive	putative transcriptional repressor	-	Cheng et al. 2004	Contig 3276	3e-147
RGA	AT2G01570	Repressor of ga1-3	putative transcriptional repressor	-	Cheng et al. 2004	DQ195503	8e-60
SPY	AT3G11540	Spindly	O-linked N-acetylglucosamine transferase	-	Tseng et al. 2004	BAR-002-C02	2e-93
DDF1	AT1G12610	Dwarf and delayed flowering 1	AP2-like TF	+	Magome et al. 2004	Contig 3158	5e-49
DDF2	AT1G63030	Dwarf and delayed flowering 2	AP2-like TF	+	Magome et al. 2004	nf		nf
AtMYB33	AT5G06100		MYB TF	+	Gogal et al. 2001	DY669997	5e-29
FPF1	AT5G24860	Flowering promoting factor 1	Unknown	+	Kania et al. 1997	Contig 4074	7e-38

## Sheet: Autonomous
Gene	At locus tag	Name	Biological function	Act./Repr. +/-	Reference	Fragaria	E-value	Other Rosaceae	E-value
FCA	AT4G16280		RRM-type RNA binding domain containing	+	Macknight et al. 1997	nf		EB139734	3e-58
FPA	AT2G43410		RRM-type RNA binding domain containing	+	Schomburg et al. 2001	nf		EB144775	2e-57
FLK	AT3G04610	Flowering locus K	KH-type RNA binding domain containing	+	Lim et al. 2004	DY668302	5e-52
FY	AT5G13480		mRNA 3' end processing factor	+	Simpson et al. 2003	EX659635	5e-75
SKB1/PRMT5	AT4G31120	Shk1 binding protein 1	Type 2 protein arginine methyltransferase	+	Wang et al. 2007	nf		DW354793	6e-99
FVE	AT2G19520		retinoblastoma associated	+	Ausin et al. 2004	VES-001-B03	3e-76
LD	AT4G02560	Luminidependens	DNA/RNA binding homeodomain protein	+	Lee et al. 1994	DY670534	3e-49
FLD	AT3G10390	Flowering locus D	component of histone deacetylase complex	+	He et al. 2003	nf		nf
LDL1/SWP1	AT1G62830	Lsd1-like 1	Histone H3-Lys 4 demetylase-like	+	Jiang et al. 2007	Contig 2573	2e-27
LDL2	AT3G13682	Lsd1-like 2	Histone H3-Lys 4 demetylase-like	+	Jiang et al. 2007	DY669828	1e-42
REF6	AT3G48430	Relative of Elf6	Jumonji/zinc finger-class TF	+	Noh et al. 2004b	EX680164	3e-22
PCFS4	AT4G04885	Pcf11p-similar protein 4	Polyadenylation factor -like	+	Xing et al. 2008	nf		AT000209	6e-41
CZS	DQ104398	C2H2 zinc finger SET domain	Putative histone methyl transferase	+	Krichevsky et al. 2007	nf		nf
ESP4	AT5G01400	enhanced silencing phenotype	RNA processing factor	-	Herr et al. 2006	EX683014	2e-37

## Sheet: Vernalization
Gene	At locus tag	Name	Biological function	Act./Repr. +/-	Reference	Fragaria	E-value	Other Rosaceae	E-value
FLC	AT5G10140	Flowering locus C	MADS-box TF	-	Sheldon et al. 1999	nf		nf
MAF1/FLM	AT1G77080	Mads affecting flowering 1	MADS-box TF	-	Scortecci et al. 2001	nf		nf
MAF2	AT5G65050	Mads affecting flowering 2	MADS-box TF	-	Ratcliffe et al. 2003	nf		nf
MAF3	AT5G65060	Mads affecting flowering 3	MADS-box TF	-	Ratcliffe et al. 2003	nf		nf
MAF4	AT5G65070	Mads affecting flowering 4	MADS-box TF	-	Ratcliffe et al. 2003	nf		nf
MAF5	AT5G65080	Mads affecting flowering 5	MADS-box TF	?	Ratcliffe et al. 2003	nf		nf
Fri complex
FRI	AT4G00650	Frigida	Unknown, enhancer of FLC	-	Johanson et al. 2000	nf		nf
FRL1	AT5G16320	Frigida-like 1	Unknown, enhancer of FLC	-	Michaels et al. 2004	EX686406	4e-45
FRL2	AT1G31814	Frigida-like 2	Unknown, enhancer of FLC	-	Michaels et al. 2004	Contig 4768	6e-49
FES1	AT2G33835	Frigida essential 1	CCCH zinc finger protein	-	Schmitz et al. 2005	nf		CV466941	1e-23
SUF4	AT1G30970	Suppressor of frigida 4	putative zinc finger containing TF	-	Kim et al. 2006	BAR-003-F06	5e-46
FLX	AT2G30120	Flc expressor	Unknown	-	Anderson et al. 2008	nf		nf
swr complex
PIE	AT3G12810	Photoperiod-independent early flowering 1	ATP-dependent chromatin-remodelling factor	-	Noh et al. 2003	nf		CO418875	6e-11
SEF1/SWC6	AT5G37055	Serrated and early flowering	Put. component of chromatin remodelling complex	-	Choi et al. 2007	DY670674	4e-70
ARP6/ESD1	AT3G33520	Actin related protein 6	Put. component of chromatin remodelling complex	-	Choi et al. 2005			CO419351	2e-64
ATX1	AT2G31650	Arabidopsis thithorax 1	Putative SET domain protein (HMT?)	-	Pien et al. 2008	EX687477	7e-71
Paf1 complex
ELF7	AT1G79730	Early flowering 7	RNA polymerase 2 associated factor 1 -like	-	He et al. 2007	nf		DY653197	2e-77
ELF8	AT2G06210	Early flowering 8	RNA polymerase 2 associated factor -like	-	He et al. 2007	BAR-008-H08	3e-42
VIP4	AT5G61150	Vernalization independence 4	RNA polymerase 2 associated factor -like	-	Zhang et al. 2002	EX660943	2e-50
VIP3	AT4G29830	Vernalization independence 3	RNA polymerase 2 associated factor -like	-	Zhang et al. 2003	EX675781	7e-98
EFS/SDG8	AT1G77300	Early flowering in short days	putative histone H3 methyltransferase	-	Kim et al. 2006	nf		nf
SDG26	AT1G76710	Set domain group 26	putative histone H3 methyltransferase	+	Xu et al. 2008	Contig 4835	2e-39
VRN2-PRC2 complex
VRN2	AT4G16845	Vernalization 2	Polycomb group zinc finger	+	Gendall et al. 2001	nf		nf
CLF	AT2G23380	Curly leaf	Polycomb group protein	+	Chanvivattana et al. 2004	nf		CN902297	2e-92
SWN1/EZA	AT4G02020	Swinger 1	Polycomb group protein	+	Chanvivattana et al. 2004	EX687655	3e-114
FIE	AT3G20740	Fertilization independent endosperm	Polycomb group protein	+	Chanvivattana et al. 2004	DY671601	1e-112
VIN3	AT5G57380	Vernalization insensitive 3	PHD domain protein	+	Sung et al. 2004	CO816801	2e-58
LHP1	AT5G17690	Like heterochromatin protein 1	epigenetic silencing		Mylne et al. 2006	DY669633	2e-40
VRN1	AT3G18990	Vernalization 1	DNA binding protein	+	Levy et al. 2002	DY670727	8e-43
VRN5/VIL1	AT3G24440	Vernalization 5	PHD finger protein	+	Greb et al. 2007	BAR-007-E07	2e-09	CN930519	1e-64
EMF2-PRC2 complex
EMF2	AT5G51230	Embryonic flower 2	Polycomb group protein	+	Schönrock et al. 2006			CV081248	6e-34
MSI1	AT5G58230	Multicopy supressor of ira 1	WD40 protein	+	Bouveret et al. 2006	BAR-010-C14	4e-62
AGL24	AT4G24540	Agamous like 24	MADS box TF	+	Michaels et al. 2003	DY666877	6e-18
AGL19	AT4G22950	Agamous like 19	MADS box TF	+	Schönrock et al. 2006	nf		EB139045	2e-51
ESD4	AT4G15880	Early in short days 4	Small ubiquitin-related modifier (SUMO)	-	Reeves et al 2002	nf		CN881783	6e-63
ELF5	AT5G62640	Early flowering 5	WW domain protein	-	Noh et al. 2004	EX678865	2e-81
ATH1	AT4G32980	Arabidopsis thaliana homeobox 1	BEL1-like family homeobox	-	Proveniers et al. 2007	nf		nf
SINAT5	AT5G53360	Seven in absentia homolog 5	E3 ubiquitin ligase	+	Park et al. 2007	DV440193	1e-130
ABH1	AT2G13540	ABA hypersensitive 1	subunit of mRNA capping complex	-	Bezerra et al. 2004	nf		BU574970	5e-46

## Sheet: Light
Gene	At locus tag	Name	Biological function	Act./Repr. +/-	Reference	Fragaria	E-value	Other Rosaceae	E-value
Photoreceptors and clock input
PhyA	AT1G09570	Phytochrome A	Red light photoreceptor	+		VES-002-C06	5e-33
PhyB	AT2G18790	Phytochrome B	Red light photoreceptor	-	Guo et al. 1998	nf		EB127306	4e-108
PhyC	AT5G35840	Phytochrome C	Red light photoreceptor	?		Contig 912	6e-25
PhyD	AT4G16250	Phytochrome D	Red light photoreceptor	-		nf		nf
PhyE	AT4G18130	Phytochrome E	Red light photoreceptor	-		nf		CN937464	5e-52
CRY1	AT4G08920	Cryptochrome 1	Blue light photoreceptor	+		nf		EB124280	6e-117
CRY2	AT1G04400	Cryptochrome 2	Blue light photoreceptor	+	Guo et al. 1998	DY669844	2e-110
ZTL	AT5G57360	Zeitlupe	F-box protein/blue light photoreceptor	+	Kim et al. 2007	EX668764	2e-97
FKF1	AT1G68050	Flavin binding kelch repeat F-box	F-box protein/blue light photoreceptor	+	Imaizumi et al. 2007	DY671170	2e-54
LKP2	AT2G18915	Lov kelch protein 2	F-box protein/blue light photoreceptor	?		nf		nf
ELF3	AT2G25920	Early flowering 3	Unknown	-	Zagotta et al. 1996	DY675323	3e-33
PIF3	AT1G09530	Phytochrome-interacting factor 3	bHLH TF			nf		nf
PIL6	AT3G59060	PIF-like6	bHLH TF			nf		EB147540	8e-17
FYPP3	AT1G50370		Ser/Thr-specific protein phosphatase 2A	-	Kim et al. 2002	BAR-009-A02	1e-56
SRR1	AT5G59560	Sensitivity to red light reduced	Unknown	-	Staiger et al. 2003	CO817759	1e-10
Circadian clock
LHY	AT1G01060	Late elongated hypocotyl	Myb domain TF	-	Schaffer et al. 1998	VES-005-E09	9e-19
CCA1	AT2G46830	Circadian clock associated 1	Myb domain TF	-	Wang, Tobin 1998	nf		nf
TOC1	AT5G61380	Timing of CAB expression 1	Pseudo-response regulator	-	Strayer et al. 2000	DY673134	1e-75
LUX	AT3G46640	Lux arrythmo	Myb TF	-		DY668516	3e-43
ELF4	AT2G40080	Early flowering 4	Unknown	-	Doyle et al. 2002	EX674323	2e-25
GI	AT1G22770	Gigantea	Unknown	+	Fowler et al. 1999	nf		EB136880	2e-82
TIC	AT3G22380	Time for coffee	Unknown		Ding et al. 2007	DY673603	3e-20
PRR3	AT5G60100	Pseudo response regulator 3	Pseudo-response regulator			nf		nf
PRR5	AT5G24470	Pseudo response regulator 5	Pseudo-response regulator	+	Nakamichi et al. 2007	DY676242	3e-56
PRR7	AT5G02810	Pseudo response regulator 7	Pseudo-response regulator	+	Nakamichi et al. 2007	VES-013-D12	5e-52
PRR9	AT2G46790	Pseudo response regulator 9	Pseudo-response regulator	+	Nakamichi et al. 2007	nf		nf
ELF6	AT5G04240	Early flowering 6	Jumonji/zinc finger-class TF	-	Noh et al. 2004b	VES-002-F05	1e-45
Photoperiodic pathway
CO	AT5G15840	Constans	putative zinc finger TF	+	Putterill et al. 1995	DY672035	2e-45
COL3	AT2G24790	Constans like 3	putative zinc finger TF	-	Datta et al. 2006	Contig 4964	3e-86
COL9	AT3G07650	Constans like 9	putative zinc finger TF	-	Cheng and Wang 2005	Contig 3560	5e-10
CDF1	AT5G62430	Cycling dof factor 1	DOF zinc finger TF	-	Sawa et al. 2007	nf		nf
FT	AT1G65480	Flowering locus T	Phosphatidylethanolamine binding	+	Kardailsky et al. 1999	nf		AB161112	4e-76
TSF	AT4G20370	Twin sister of FT	Phosphatidylethanolamine binding	+	Yamaguchi et al. 2005	nf		nf
BFT	AT5G62040	Brother of FT	Phosphatidylethanolamine binding	?	Mimida et al. 2001	nf		EB175374	2e-62
MFT	AT1G18100	Mother of FT and TFL	Phosphatidylethanolamine binding	+	Yoo et al. 2004	EX686223	1e-80
TFL1	AT5G03840	Terminal flower 1	Phosphatidylethanolamine binding	-	Hanzawa et al. 2005	nf
ATC	AT2G27550	Arabidopsis thaliana centroradialis	Phosphatidylethanolamine binding	?		DY674124	2e-34
FD	AT4G35900	Flowering locus D	bZIP TF	+	Abe et al. 2005	EX675574	2e-14
COP1	AT2G32950	Constitutive photomorphogenic 1	E3 ubiquitin ligase	-	Jang et al. 2008	DY667888	1e-94
SPA1	AT2G46340	Suppressor of PHYA-105 1	WD domain protein	-	Laubinger et al. 2006	nf		nf
SPA3	AT3G15354	Suppressor of PHYA-105 3	WD domain protein	-	Laubinger et al. 2006	DY671873	3e-24
SPA4	AT1G53090	Suppressor of PHYA-105 4	WD domain protein	-	Laubinger et al. 2006	DY671245	2e-83
RFI2	AT2G47700		RIng domain zinc finger	-	Chen and Ni 2006	nf		nf
HAP3b	AT5G47640	Heme activator protein 3b	CCAAT-binding TF	+	Cai et al. 2007	EX658204	2e-60
Light quality pathway
PFT1	AT1G25540	Phytochrome and flowering time 1	vWF-A domain protein	+	Cerdán and Chory 2003	BAR-002-D08	1e-17
HRB1	AT5G49230	Hypersensitive to red and blue 1	ZZ type zinc finger protein	+	Kang et al. 2007	VES-012-B01	7e-22
Integrators, floral identity
SOC1	AT2G45660	Suppressor of constans overexpression 1	MADS box TF	+	Samach et al. 2001	FJ531999	XXXXXX
LFY	AT5G61850	Leafy	DNA-binding protein	+	Blasquez et al. 1997	FJ532000	XXXXXX
AP1	AT1G69120	Apetala 1	MADS box TF	+	Wagner et al. 1999	Contig 4941	4e-70
